# Supplementary material for: Precursor central memory versus effector cell fate and naïve CD4+ T cell heterogeneity
Source: J Exp Med. 2024 Sep 25;221(10):e20231193. doi: 10.1084/jem.20231193 (PMC11448869; doi:10.1084/jem.20231193)
Supplement: Table S1 — contains top marker genes for TCR-independent versus TCR-dependent differentiation trajectories. [file JEM_20231193_TableS1.xlsx]

## Sheet: mast_c_TCR_independent_branch_v
Gene	coef	Fdr
SRM	-4.53493	7.9789e-254
NCL	-2.92279	5.77229e-233
HSPD1	-3.22795	1.80372e-214
TMSB10	3.68102	1.52928e-207
RANBP1	-2.71207	5.80478e-206
EIF5A	-2.38457	3.31035e-199
PA2G4	-3.88792	1.52753e-193
HSPA9	-3.86546	3.76667e-188
HSP90AA1	-3.01102	3.82259e-186
NOP10	-2.57868	9.36804e-184
NHP2L1	-2.5355	4.46368e-183
NHP2	-3.33043	6.23988e-182
PRMT1	-3.66582	4.10506e-179
C1QBP	-2.9024	4.86472e-179
EEF1E1	-3.93935	3.78401e-177
CACYBP	-3.38932	8.36341e-176
SET	-2.32562	1.14566e-174
ITM2B	3.56816	6.62526e-174
NOP58	-3.79952	4.19499e-172
NOP56	-3.80693	5.42914e-171
CORO1A	4.2776	6.21969e-170
HSPE1	-2.20849	6.21969e-170
RAC2	3.40964	1.12175e-169
MIF	-2.27794	4.31107e-169
ARHGDIB	4.11459	4.34474e-169
IFI27L2A	3.32263	4.41934e-169
NOLC1	-3.64464	1.5039e-168
MRTO4	-3.61981	4.56289e-168
PFDN2	-3.34874	6.50513e-166
EBNA1BP2	-3.73802	3.6239e-164
COTL1	3.86995	1.94026e-163
FKBP4	-3.59022	2.33045e-163
LYAR	-3.55931	3.36858e-163
PPAN	-3.79781	1.5533e-161
AW112010	4.36366	1.13845e-160
EIF4A1	-2.26388	4.91423e-159
CD52	4.3833	3.12448e-158
FBL	-3.04798	2.54151e-157
GNL3	-3.35415	5.689e-156
RSL1D1	-3.48156	3.059e-155
TOMM40	-3.51341	3.82872e-155
RRP9	-3.45127	4.68508e-155
CNBP	-2.02032	2.10331e-150
SRSF7	-2.87782	7.09824e-149
CD3D	2.91989	8.80825e-149
EIF3G	-2.85954	8.80825e-149
GNAI2	3.27304	2.38086e-148
HMHA1	3.71959	2.82785e-148
NPC2	2.9125	8.34926e-148
SERBP1	-1.59234	5.01424e-147
NPM1	-1.81177	5.91257e-147
NUDC	-2.96053	1.71441e-146
CD3G	3.61314	3.9892e-146
TSPO	3.49136	5.67391e-145
PPID	-3.25207	1.66343e-144
CHCHD4	-3.06482	8.074e-144
LIMD2	3.44986	5.61397e-143
GMFG	3.62401	9.57789e-140
NSUN2	-3.3532	3.95533e-139
SHISA5	2.58721	7.17112e-139
CCT3	-3.00492	6.96854e-138
MS4A4B	3.59908	1.43839e-137
CLIC1	2.54191	4.28826e-137
CNN2	3.68488	1.42808e-136
TMSB4X	2.77493	1.88094e-136
IFRD2	-2.59921	3.87886e-136
APEX1	-3.27404	4.76293e-136
GIMAP4	2.9154	2.50706e-135
MYC	-3.95949	9.37487e-135
DKC1	-3.07326	5.47553e-134
NPM3	-2.62654	1.71737e-133
GAR1	-3.20359	6.02206e-133
SHMT1	-2.51034	1.84679e-129
RGS10	3.51644	3.66868e-128
CCND2	-3.69425	2.90759e-127
RRS1	-2.99868	6.64676e-125
TOMM20	-1.72168	9.07023e-125
EIF5	-2.78278	1.08566e-124
LY6E	2.94458	2.53477e-124
TOMM5	-2.72742	6.81416e-124
LGALS1	4.05708	6.20732e-123
NOC2L	-2.76743	2.70175e-121
HSPA5	-2.82492	3.63341e-121
EIF6	-2.61579	4.01979e-121
CCT8	-1.93934	8.58727e-120
DDX21	-3.33546	1.93322e-119
GM9844	3.0394	9.04971e-118
LAPTM5	3.0841	1.48938e-117
EPSTI1	3.20877	1.07349e-116
CRIP1	3.68635	1.45767e-116
SNRPD1	-2.47089	1.29774e-115
PHF11B	3.24008	1.4805e-115
PHB2	-1.73139	5.73319e-115
SRSF2	-1.98978	7.06385e-115
SARAF	3.15783	4.0225e-114
H2AFV	3.3241	9.79513e-114
MS4A6B	2.43746	1.22781e-113
CNP	3.30894	2.57933e-113
EIF2S1	-2.62533	3.22069e-113
SELPLG	3.20194	8.84547e-113
METTL1	-2.28911	1.12812e-112
PHB	-2.90598	1.44998e-112
STIP1	-3.11157	1.94847e-112
HSP90AB1	-1.44351	1.42865e-110
HMGB2	3.95086	5.64781e-110
SKAP1	3.14968	8.04918e-110
MRPL12	-2.81587	1.2276e-109
RAN	-1.52025	2.25729e-109
CCT7	-1.83037	2.60077e-109
DCTPP1	-3.20056	2.60077e-109
PYCARD	3.2204	2.71578e-109
WDR43	-2.95714	3.69663e-109
G3BP1	-2.32325	8.95579e-109
YRDC	-2.93358	1.07926e-108
RRP15	-2.62625	7.60319e-107
MYL12B	2.67156	1.18494e-106
AHSA1	-2.75773	1.62239e-106
SP100	3.04741	3.50402e-106
PSMB9	2.82391	1.85424e-105
GADD45B	-3.30733	5.02745e-105
GTPBP4	-2.82579	1.37968e-104
NIP7	-2.74462	2.267e-104
TIMM17A	-2.80709	2.84807e-104
HDGF	-2.80273	7.94165e-104
COX7A2L	2.4231	1.02728e-103
POLE4	-2.81654	2.01043e-103
NME1	-1.46583	3.3131e-103
DGKA	3.00773	5.73024e-103
CD3E	2.43745	2.8412e-102
EIF3J1	-2.94278	3.01099e-102
SLC19A1	-1.98993	4.02088e-102
EIF4E	-3.07139	8.77033e-102
S100A13	2.86653	1.08171e-101
IL2	-4.51835	3.24363e-101
GPSM3	2.99227	5.43248e-101
PNO1	-2.61693	6.88888e-101
HSPH1	-2.66242	7.03543e-101
EEF1A1	0.869491	7.98348e-101
2021-09-01	2.87136	1.17717e-100
CCDC86	-2.26665	1.76565e-100
IFI209	3.00983	2.59012e-100
SSSCA1	-2.63343	2.88365e-100
PSME3	-2.789	3.64718e-99
NIFK	-2.7803	4.05338e-99
ATP1A1	-2.93385	6.28336e-99
UTP18	-2.40685	6.8142e-99
PTPN18	2.35352	2.15018e-98
EVL	2.98	3.04375e-98
HNRNPAB	-2.43303	4.58537e-98
MT-ATP6	1.14495	7.66476e-98
ATAD3A	-2.07428	1.11565e-97
RRP1B	-2.36483	1.87334e-97
GRWD1	-2.13634	2.62217e-97
PPP1CA	1.90356	2.92999e-97
MAT2A	-2.99231	7.74711e-97
EIF2S2	-1.74695	2.89994e-96
SRI	2.63935	7.86259e-96
NOP16	-2.35776	8.2565e-96
TMA16	-2.17042	1.00854e-95
MYBBP1A	-2.25314	1.34237e-95
PSMB8	2.40625	1.70006e-95
LCK	2.37792	1.73306e-95
FUBP1	-2.87396	1.74703e-95
ATP5G1	-1.45999	1.89817e-95
EIF3B	-2.63325	2.01005e-95
MYL6	1.54095	6.02179e-95
SUPT4A	2.27145	8.7274e-95
LSP1	3.05529	4.8862e-94
PTMA	-1.21385	1.66419e-93
RBM8A	-1.94452	2.0079e-93
EMC6	-2.63433	2.46615e-93
NDUFAF4	-2.39012	4.05044e-93
YPEL3	2.64662	1.1175e-92
RPF2	-2.42355	1.87809e-92
IFIT3	3.23443	1.967e-92
ARHGEF1	2.68996	3.63059e-92
RANGRF	-1.71922	6.92871e-92
MT-CO1	1.10719	5.20658e-91
BAX	-2.15952	2.30995e-90
MNDAL	2.94027	2.5416e-90
SNRPD3	-2.15128	4.09061e-90
SELENOH	2.98702	5.02266e-90
AES	2.90097	5.85316e-90
RUVBL2	-2.38192	7.1359e-90
ODC1	-2.75348	9.18211e-90
RCL1	-2.50024	2.00428e-89
IGHM	3.2447	5.49287e-89
CYCS	-1.56239	5.52187e-89
DDX18	-2.61638	7.17905e-88
MT-CO3	1.11649	2.66326e-87
ACTG1	1.58298	3.04495e-87
HNRNPU	-1.73139	4.89936e-87
PPA1	-2.2237	6.24302e-87
ST13	-2.45672	9.10625e-87
SNRPB	-1.33429	2.37877e-86
GM8369	2.62692	2.67527e-86
LAP3	-2.10127	2.92449e-86
LTB	2.77774	5.30733e-86
TCF7	2.7767	5.78174e-86
FTSJ3	-2.08336	1.78656e-85
VIM	3.16109	2.27902e-85
ITGB7	2.73657	6.21233e-85
GIMAP6	2.39195	1.18435e-84
BCCIP	-2.56926	1.2035e-84
RUVBL1	-2.49327	1.25548e-84
CTSS	2.58963	1.42659e-84
SH3BGRL3	2.00303	6.28178e-84
STAT1	2.89609	7.72213e-84
CDV3	-2.79285	2.05701e-83
TRBC2	2.01813	3.74688e-83
H2-T22	2.51797	1.15737e-82
U2AF1	-2.13884	1.54521e-82
RPL7L1	-2.62724	2.39633e-82
CD47	2.47945	9.00493e-82
TUBA1A	2.56694	1.00204e-81
HMGN1	-2.31273	1.01991e-81
BZW1	-2.29085	1.60446e-81
TIMM10	-2.07144	6.1137e-81
POLR2F	-2.56486	1.2239e-80
BOLA2	-1.85314	2.93547e-80
IFI203	2.70689	5.58945e-80
ZBP1	2.37492	7.74193e-80
NAA50	-2.58312	8.9589e-80
CDKN2D	2.49122	1.71574e-79
NDUFV3	2.51685	1.83694e-79
MT-CO2	1.18879	2.48493e-79
ERH	-1.94346	3.05443e-79
YBX1	-1.27013	3.38184e-79
CCT5	-1.29922	3.57575e-79
HSPA4	-2.45074	3.15821e-78
PRR13	2.63069	5.30834e-78
FABP5	-2.08026	6.17211e-78
ZFP593	-2.20571	6.92589e-78
SAMHD1	2.85616	1.11221e-77
CHCHD2	-1.23126	1.37414e-77
SHMT2	-2.17082	1.69994e-77
SYNCRIP	-2.52417	2.00273e-77
PLA2G16	2.52088	3.3892e-77
GCSH	-2.04999	3.42073e-77
PHF11C	2.5745	3.64844e-77
CDK2AP2	2.35074	4.45863e-77
GART	-2.01766	2.03566e-76
DDX27	-2.14766	3.95886e-76
TMEM50A	2.51445	5.78282e-76
APOBEC3	2.51328	6.34359e-76
RTP4	2.47396	7.91504e-76
NFKB1	-2.59061	6.75007e-75
GLTP	2.5148	1.10443e-74
TRMT61A	-1.54612	1.6449e-74
NDUFAB1	-2.10665	5.5756e-74
ANP32B	-1.22802	8.07327e-74
IFI206	2.52835	8.77745e-74
SNRPA1	-2.54571	1.92766e-73
PTGES3	-2.3999	3.75558e-73
NOP2	-1.79631	4.14818e-73
CORO1B	2.35117	4.24526e-73
PSMB10	2.49401	5.94152e-73
FXYD5	2.05701	7.118e-73
LTV1	-1.80301	7.20906e-73
UCP2	2.3637	7.67947e-73
GALK1	-1.79164	1.28667e-72
FKBP1A	-1.38262	2.3038e-72
FAM136A	-1.91294	4.07059e-72
NFKBID	-3.1053	4.32616e-72
MPHOSPH10	-2.00104	5.84396e-72
IMP4	-2.36246	1.14745e-71
WDR18	-2.02824	1.19112e-71
CELF2	2.46117	2.11101e-71
DNTTIP2	-2.01633	4.10901e-71
PPP1R18	2.41571	4.57089e-71
OSTF1	2.41895	5.58101e-71
SLC3A2	-2.37257	7.10153e-71
UMPS	-2.09863	7.50072e-71
STRAP	-2.47266	1.13743e-70
SLC25A33	-1.52233	1.69364e-70
KLF2	3.05426	4.19579e-70
DUSP2	-2.93454	6.38983e-70
ARPC1B	1.43677	6.4337e-70
TXNL4A	-2.32495	7.27118e-70
DDX39	-1.79109	9.01192e-70
VAMP8	2.317	1.03101e-69
PSMA7	-1.13233	1.50342e-69
SEC11C	2.44869	1.54851e-69
SRSF3	-1.33725	1.77928e-69
ETF1	-2.49577	1.81459e-69
BRIX1	-2.20719	1.94479e-69
NFKBIA	-2.86166	2.63586e-69
RSL24D1	-2.38549	3.0338e-69
BTG1	1.93924	4.22662e-69
DNAJA1	-1.78398	4.71278e-69
IFIT1BL1	2.47882	4.81274e-69
CLPP	-2.11798	7.17254e-69
EIF1	-1.01806	1.02999e-68
MS4A4C	2.66025	2.14182e-68
MBD3	-2.25146	2.36668e-68
SELENOP	2.43389	3.79909e-68
TBC1D10C	2.39523	6.72016e-68
GRK6	2.28789	7.49612e-68
IL16	2.39161	8.68828e-68
STMN1	2.2838	1.21859e-67
IRF8	-2.99623	1.61304e-67
SERINC3	2.34126	2.45963e-67
TMEM9B	2.13743	4.2751e-67
CYB5A	2.43218	5.33678e-67
DAP	2.05774	8.70477e-67
MT-CYTB	1.11747	9.07616e-67
ARL5C	2.12504	9.24842e-67
POLR3D	-1.41614	1.037e-66
RPL39	1.0417	1.2497e-66
EIF5B	-2.44283	1.42521e-66
LDHA	-1.01988	1.56939e-66
IFRD1	-1.84138	1.57522e-66
AIMP2	-1.95809	1.59415e-66
GNL2	-1.73263	1.63128e-66
CTPS	-1.60459	5.31035e-66
VAPA	-2.0311	6.72415e-66
NFKBIB	-2.40484	6.77387e-66
SF3B4	-2.20935	7.50346e-66
TNFAIP8L2	2.2666	1.20795e-65
M6PR	-2.47855	1.32866e-65
SRSF6	-2.1791	5.742e-65
SUMO2	-1.03716	5.89905e-65
PAIP2	2.29233	6.57323e-65
PIM3	-1.89496	8.14166e-65
MRPS18B	-1.86576	8.60823e-65
WDR77	-1.76178	9.78395e-65
IFI213	2.29349	1.29418e-64
DBI	2.1068	1.31667e-64
AKAP13	2.16076	1.74903e-64
SCP2	2.3381	1.9515e-64
PSMD7	-2.25031	2.28993e-64
MRFAP1	-2.11641	2.73171e-64
RPS19BP1	-1.96388	2.74432e-64
CD3EAP	-1.64117	3.21008e-64
EEF2	0.896561	3.21008e-64
NSG2	2.08282	6.65179e-64
LRRC59	-1.99454	1.09657e-63
TRAF3IP3	2.01914	1.18525e-63
MRPL15	-2.16331	1.1988e-63
PEBP1	-1.43596	1.30271e-63
EEF1D	-1.03839	1.82528e-63
PRPF19	-2.16245	2.46682e-63
ABRACL	1.46602	2.47692e-63
BIN2	2.35686	2.66864e-63
AGPAT5	-1.72112	3.47522e-63
ESF1	-2.01232	4.14536e-63
PLA2G12A	-1.68661	4.91877e-63
IL2RA	-1.79833	5.09509e-63
AK6	-1.90695	7.54961e-63
SLFN1	2.203	1.32094e-62
TIMM13	-1.39041	1.41704e-62
EHD1	-1.91463	4.47942e-62
OASL2	2.35457	5.39809e-62
RSRP1	2.10933	6.1035e-62
SLAMF6	2.37523	7.89985e-62
AATF	-1.72484	9.28778e-62
ST6GALNAC4	-1.84412	2.73826e-61
IVNS1ABP	-1.88189	2.8768e-61
RPSA	0.675837	6.84895e-61
TAGAP	-2.57997	7.30916e-61
TNFRSF4	-2.38821	7.91073e-61
TSPAN32	2.26784	1.29726e-60
MBNL1	2.1387	1.49775e-60
ABLIM1	2.22398	1.83217e-60
ARL6IP5	2.26098	1.98437e-60
SLC7A5	-1.57032	3.35427e-60
BIRC5	1.89765	4.67351e-60
CENPA	2.06543	1.07977e-59
PUSL1	-1.32866	1.88915e-59
MORF4L2	-2.03792	2.41222e-59
S1PR4	1.89894	3.03379e-59
CCNB2	1.03463	4.41837e-59
TXN2	-1.61358	7.10337e-59
CD37	2.15957	7.84296e-59
GIMAP3	1.97361	1.27598e-58
BCL2L1	-1.51109	1.4559e-58
PIN1	-2.25732	2.61631e-58
PUM3	-1.78685	2.86381e-58
RPS27L	-1.1136	3.39481e-58
SLFN5	2.53284	3.78728e-58
LOCKD	1.3389	4.06728e-58
GBP2	2.38351	4.11828e-58
PKM	-1.11791	4.12084e-58
KPNB1	-2.07361	4.29823e-58
HCLS1	2.11467	5.64632e-58
DUSP5	-1.86247	1.09975e-57
2810417H13RIK	1.76217	1.40041e-57
PSMD11	-2.14196	1.6001e-57
CIRH1A	-1.63241	2.88973e-57
PRELID1	1.44759	3.34278e-57
IFI208	2.10785	4.06312e-57
ARHGAP15	2.1239	4.26554e-57
DIMT1	-1.31622	5.71813e-57
AKR1A1	2.04271	5.82821e-57
DENR	-2.04267	8.49145e-57
TXNL1	-1.98069	8.89962e-57
DENND2D	2.06408	9.25882e-57
PUS7	-1.16716	1.38008e-56
TIMM9	-1.5778	1.40174e-56
RRP1	-2.02166	2.47341e-56
MTHFD1	-1.275	3.0302e-56
GNG2	1.58538	3.06305e-56
CAPNS1	2.10667	5.67276e-56
LLPH	-1.99837	9.56616e-56
PPAT	-1.41963	1.0167e-55
HMGN2	1.79398	1.63898e-55
NDUFB11	2.02872	2.35063e-55
POLR2H	-2.13771	2.68548e-55
MAP2K3	-2.27176	3.99776e-55
IFIT1	2.59819	4.05672e-55
CD28	2.327	4.6289e-55
PDCD5	-2.11663	7.89855e-55
LGALS9	2.12588	1.01637e-54
NOC4L	-1.8305	1.26365e-54
SSB	-2.16084	2.28947e-54
FYB	1.89173	2.41373e-54
NLE1	-1.45805	2.65734e-54
HNRNPF	-0.898644	3.98623e-54
RPL13A	1.07713	7.50652e-54
RNF114	2.00509	1.19871e-53
GLRX3	-1.68573	1.46129e-53
IMPDH1	-1.6785	2.07822e-53
PCBP1	-1.46897	2.3696e-53
EIF2B3	-1.1727	2.53704e-53
SURF2	-1.456	2.79804e-53
BC147527	1.71774	2.80229e-53
BCAT1	-0.940393	3.35122e-53
STK17B	2.08463	3.68585e-53
SLC9A3R1	2.06761	3.87453e-53
FAM162A	-2.15139	4.04555e-53
FAM189B	1.75806	4.64447e-53
CFDP1	-1.9916	5.70949e-53
GPX4	2.11019	5.90625e-53
ARPC5	1.11925	7.07633e-53
PLGRKT	1.92169	8.98882e-53
GIMAP7	1.82883	9.07471e-53
LEF1	2.11791	1.13291e-52
ECH1	1.79533	1.49435e-52
CSRP1	1.91512	1.74739e-52
PABPC4	-1.45012	1.76313e-52
ATP5C1	1.59868	2.77177e-52
PHF11A	1.68786	3.20985e-52
THOP1	-1.14199	3.24645e-52
ARHGAP9	1.96621	6.19594e-52
PSAP	1.91245	6.73232e-52
SMYD5	-1.11997	7.76155e-52
IRF7	2.0387	1.46014e-51
PFDN4	-1.87937	1.77274e-51
EPRS	-1.74492	1.91077e-51
ZNHIT6	-1.42743	2.14609e-51
1600014C10RIK	1.83139	2.18288e-51
SNRPD2	-0.940557	2.65472e-51
ZRANB2	-1.87585	2.98448e-51
MRPL20	-1.57123	3.36496e-51
GPATCH4	-1.52846	4.28934e-51
GADD45GIP1	-1.80607	4.69892e-51
PDLIM2	1.73985	4.98826e-51
WDR61	-1.93705	6.08787e-51
RPL10A	0.576909	9.26002e-51
EXOSC7	-1.59941	1.64115e-50
TRBC1	2.24736	1.66786e-50
UNG	-1.47233	1.80461e-50
E130012A19RIK	-1.32256	1.94373e-50
NFKB2	-1.85854	1.97932e-50
BYSL	-1.41578	2.18421e-50
IL2RG	1.79048	2.29038e-50
MT-ND4	1.04217	2.92721e-50
PPIF	-1.57158	4.56715e-50
TRAFD1	2.06518	5.32347e-50
WDR46	-1.55254	6.86288e-50
EIF1A	-1.85335	7.30173e-50
PKP3	1.8745	8.89813e-50
WDR1	1.63857	1.18261e-49
GSPT1	-1.84972	1.33991e-49
SMN1	-1.58487	1.63182e-49
PDCD11	-1.35596	3.07597e-49
SMDT1	1.5867	3.40835e-49
EIF4G2	-1.36442	3.60087e-49
MTDH	-1.99015	3.73088e-49
TOMM70A	-1.92908	4.0259e-49
H2AFZ	1.05309	5.35485e-49
GNB2	1.71613	6.61985e-49
KLHL6	1.74625	9.5182e-49
CCT4	-1.08401	1.02956e-48
PPP1R14B	-2.03189	1.55925e-48
TCP1	-1.2035	1.82353e-48
LSM2	-1.94227	2.46765e-48
TWF2	1.86056	3.54109e-48
GLRX5	-1.97518	3.71126e-48
MAGOHB	-1.37445	4.21921e-48
ERDR1	-1.9096	4.29444e-48
SELL	2.15236	5.10557e-48
NDUFA13	1.33999	7.39869e-48
CDCA3	0.877008	7.62835e-48
STAT5A	-1.85884	8.5013e-48
INPP1	1.58428	8.61836e-48
ABCE1	-1.63689	1.30836e-47
TXK	1.68681	1.35792e-47
AEN	-1.52365	1.45293e-47
ATOX1	1.92615	1.45293e-47
PRPF31	-1.57662	1.55951e-47
HDAC2	-1.83156	1.92107e-47
THY1	2.05138	2.26531e-47
ORAI1	-1.99172	2.41767e-47
THUMPD1	-1.55069	2.56617e-47
CDK6	-1.26884	2.82318e-47
POLR2E	-1.84464	2.88177e-47
NOP14	-1.47252	4.29844e-47
IER5	-2.13016	6.2785e-47
TMEM147	-1.77629	1.00485e-46
ABHD8	1.72708	1.33301e-46
CEBPZ	-1.6157	2.04659e-46
RBM17	-1.96177	2.06021e-46
WDR3	-1.17208	2.26245e-46
PSMC5	-1.60185	2.42502e-46
S100A10	2.10133	4.15802e-46
RASGRP2	1.77059	4.80688e-46
CDK4	-1.86879	5.64832e-46
SH3KBP1	1.81165	5.84027e-46
TIMM50	-1.73562	6.23353e-46
SH2D1A	2.21585	6.24374e-46
GPI1	1.37233	6.79509e-46
PDAP1	-1.93964	6.90552e-46
USP18	2.1099	7.13524e-46
SELENOW	1.10412	7.38131e-46
CXCR3	1.05679	7.52672e-46
SNRPF	-0.783	9.8999e-46
CDCA7	-1.31081	1.3635e-45
KTI12	-1.75231	1.65138e-45
IDH3A	-1.6924	2.04231e-45
NDRG3	1.93296	2.13551e-45
MSN	1.63229	2.19982e-45
NARS	-1.78611	3.27803e-45
TUBA4A	-2.01215	3.31245e-45
LGALS3BP	1.7826	3.52611e-45
EEF1G	-0.688198	6.42829e-45
PDCD4	1.60361	6.76507e-45
ISG20	2.04633	1.07995e-44
PSMD12	-1.86478	1.09574e-44
UBL5	1.14807	1.21827e-44
ACADL	1.47326	1.28386e-44
BTG3	-1.25363	1.32227e-44
PLAC8	2.58804	1.55295e-44
MIR155HG	-1.3721	1.6518e-44
CD200	-1.4375	2.66486e-44
GABARAP	1.57516	2.6748e-44
CD4	1.77053	3.24056e-44
PSMA6	-0.946327	5.65828e-44
PRPS1	-1.54226	5.92695e-44
TFAP4	-0.85183	7.18343e-44
GM2A	1.46131	8.66517e-44
COX8A	0.867048	8.99791e-44
RINL	1.76795	9.12917e-44
ETS1	2.07319	1.00406e-43
CAPZB	1.10661	1.57977e-43
KDM6B	-1.8984	1.66367e-43
IFIT3B	1.99162	1.67266e-43
ANXA5	1.73914	1.80282e-43
SMC4	1.97137	1.8683e-43
NDUFA12	-1.40406	2.4635e-43
AP2S1	1.48511	3.35873e-43
DNAJC11	-1.25073	3.53386e-43
SMCHD1	1.89815	3.77347e-43
SESN3	1.64125	4.04511e-43
PTPRCAP	1.35358	4.13227e-43
IFNGR1	1.69615	4.54288e-43
CYC1	-1.81309	4.86795e-43
SPRY1	-1.06681	4.93597e-43
CD27	1.70771	5.25223e-43
UBE2C	0.963818	6.30566e-43
ACP5	1.55316	7.12624e-43
CHURC1	1.78174	7.70379e-43
TMEM71	1.43205	8.69833e-43
CYTIP	1.99773	9.2108e-43
TBL3	-1.2523	1.24287e-42
REEP5	1.91599	1.34932e-42
ACTB	1.43261	2.48792e-42
LSM7	-1.60041	2.51583e-42
RAC1	1.43081	4.27929e-42
RPL22L1	0.885327	4.37868e-42
FERMT3	1.6977	4.65634e-42
SMS	-1.77835	4.65634e-42
SIGMAR1	-1.21074	4.84014e-42
DDX56	-1.35688	4.91735e-42
MGST2	1.31579	5.27901e-42
POLR1C	-1.81635	6.67173e-42
WDR75	-1.14073	8.03777e-42
UTP11L	-1.75384	8.67374e-42
PRDX1	-0.860261	9.35587e-42
MAK16	-1.74651	1.2344e-41
2810004N23RIK	-1.51851	1.66402e-41
CALM3	1.47218	1.9784e-41
POLD2	-1.40296	2.14614e-41
MPP6	-1.34684	2.6265e-41
HSD11B1	1.34708	2.63184e-41
ARPC3	1.27545	3.34795e-41
BSG	-1.59063	3.8767e-41
TESC	1.69018	4.01274e-41
AI467606	1.42808	4.02132e-41
TMEM173	1.52523	4.17997e-41
XAF1	1.84505	5.24023e-41
ARF1	-0.951043	5.82227e-41
PIK3IP1	1.35263	5.82227e-41
POLR1B	-0.911125	7.90649e-41
BOP1	-1.35241	1.41713e-40
ATP6V0B	-1.69015	1.89643e-40
UCK2	-1.55801	2.14121e-40
KNOP1	-1.50399	2.29381e-40
TARDBP	-1.62577	3.23342e-40
PWP1	-1.18763	3.53575e-40
RNF126	-1.69981	3.70916e-40
MAGOH	-1.84196	4.8238e-40
NDUFA3	1.48963	4.8238e-40
TGIF1	-1.59586	5.41891e-40
RCC1	-1.13499	6.21688e-40
PES1	-1.46167	6.29548e-40
CCDC58	-1.27678	6.66273e-40
RPS20	0.564072	6.73264e-40
CARNMT1	-1.39196	8.4885e-40
EIF1AX	-1.71672	1.03571e-39
EIF3A	-1.7274	1.07886e-39
RBMXL1	-1.65789	1.14385e-39
BIN1	1.33966	1.35473e-39
RRP8	-1.02621	1.52621e-39
GPR65	-1.45838	1.87195e-39
MXD4	0.903466	2.27322e-39
TMEM109	-0.95256	2.55938e-39
TECR	1.72127	4.4312e-39
NMD3	-1.48426	5.08416e-39
2021-09-06	1.75365	5.24561e-39
FAM60A	-1.11264	5.41389e-39
HSPBP1	-1.36136	6.93366e-39
SMPDL3A	1.30742	6.98225e-39
WDR12	-1.56329	8.85666e-39
MRPS28	-1.47305	8.891e-39
CLNS1A	-1.64882	9.28207e-39
JAGN1	-1.34858	9.6057e-39
PRMT3	-1.15508	1.02656e-38
BNIP3L	1.64914	1.08718e-38
KBTBD11	1.4406	1.31118e-38
RPL10	0.520329	1.3485e-38
DDX5	-0.837294	1.44168e-38
9930111J21RIK2	1.5773	1.6316e-38
MDH1	1.70326	1.65024e-38
PARP9	1.68663	2.0505e-38
BTG2	1.9576	2.32893e-38
FUNDC2	1.63129	3.169e-38
PSMA5	-1.31442	4.92362e-38
BCL2A1B	-1.94705	5.50646e-38
SOD2	-1.64442	6.3141e-38
HERC6	1.79349	6.96104e-38
TM2D3	-1.38852	7.12427e-38
METTL16	-1.03968	7.2017e-38
EIF4A3	-1.69551	7.3177e-38
POLD4	1.31366	9.33737e-38
NSMCE1	1.78867	9.39645e-38
RASAL3	1.45568	9.41522e-38
DTX3L	1.64556	1.01651e-37
SLC25A4	2.05435	1.08911e-37
GSTO1	-0.914109	1.11191e-37
EXOSC1	-1.27982	1.13377e-37
GPS1	-1.46869	1.35841e-37
PSMC4	-1.71715	1.41e-37
IIGP1	2.05144	1.48598e-37
IGTP	1.73664	1.72041e-37
ZPR1	-1.39674	1.833e-37
DHX58	1.56148	1.98208e-37
ZMYND19	-1.11291	2.04802e-37
HP1BP3	1.32034	2.47627e-37
H3F3B	-0.709957	2.99045e-37
PRMT7	-0.959069	3.44097e-37
TRIM12A	1.72062	3.47928e-37
PFN1	0.722587	3.61141e-37
IZUMO1R	1.68837	3.74637e-37
UQCRH	0.905778	3.9347e-37
SRGN	-1.28362	5.49197e-37
PTP4A1	-1.39142	6.79945e-37
EVI2A	0.978557	7.10941e-37
DDX58	1.46534	8.09594e-37
SDAD1	-1.07309	1.10189e-36
RCSD1	1.34976	1.192e-36
FTH1	0.84843	1.24295e-36
CDC34	-1.74115	1.31959e-36
ATP2A2	-1.25067	1.85369e-36
SCAND1	1.6623	1.92368e-36
GDI2	1.37306	2.04985e-36
STOML2	-1.63504	2.06266e-36
ATP6V1D	1.59295	2.52762e-36
CD96	1.1765	2.60627e-36
TSFM	-1.33702	2.7974e-36
NSFL1C	-1.45156	3.60346e-36
IPO5	-1.44502	3.62158e-36
TAPBP	1.47013	3.63097e-36
KMT5A	-1.37265	3.64171e-36
DNAJC21	-1.40695	4.46422e-36
LIPA	1.17708	4.6394e-36
TUBA1B	-1.11126	4.79314e-36
DNAJC2	-1.58064	4.9405e-36
SP140	1.36951	5.65854e-36
SMU1	-1.46814	6.32107e-36
CD320	-0.973294	6.99306e-36
PGAM1	-1.55657	7.14513e-36
SAR1A	-1.796	7.47363e-36
TFRC	-1.13433	7.51261e-36
TAP1	1.60556	7.58801e-36
TNFRSF9	-1.19524	8.60537e-36
HCST	1.67541	9.62968e-36
TONSL	1.64055	1.57013e-35
COPS7A	-1.18384	1.60522e-35
DOHH	-1.4246	1.81868e-35
GLMP	1.33686	2.10281e-35
NSUN5	-0.955554	2.15068e-35
ALYREF	-1.68982	2.25449e-35
SF3A2	-1.52991	2.30667e-35
CDKN3	0.50922	4.14983e-35
RNASET2A	1.57509	4.27798e-35
FAM104A	-1.61413	4.5356e-35
DHODH	-0.749786	5.58826e-35
ARID5A	1.59455	6.03711e-35
PSMA3	-0.786267	6.35035e-35
INO80E	-1.44545	7.87388e-35
BZW2	-1.5367	7.92284e-35
IPO4	-0.780704	8.18612e-35
PSMB6	-0.935169	9.44302e-35
NUDT5	-1.47142	9.53275e-35
UBE2V2	-1.50514	9.73773e-35
RPF1	-1.41168	1.02522e-34
TRIM28	-1.46988	1.05128e-34
APRT	-1.50794	1.11145e-34
DCUN1D5	-1.4446	1.15972e-34
CD69	-2.17064	1.33128e-34
PAPOLA	-1.68423	1.56509e-34
ABHD11	-1.12999	2.06381e-34
GSTP3	1.46179	2.20778e-34
BC003965	-1.27167	2.37298e-34
ECI2	1.10451	2.4759e-34
RWDD1	-1.58892	2.59873e-34
UCHL5	-1.41983	2.92181e-34
ABCB9	1.13745	2.92661e-34
TSC22D4	1.60786	3.08701e-34
UBXN2A	-1.05071	3.60244e-34
TMEM238	-0.809784	3.84274e-34
ATPIF1	1.6879	4.23452e-34
DDX10	-1.31032	4.43182e-34
TPM4	1.6131	4.44116e-34
OXCT1	1.15703	4.86794e-34
SPATA5	-0.848366	5.0946e-34
ACAP1	1.35903	5.58489e-34
EIF3C	-1.46367	6.09637e-34
LIF	-1.2607	6.38916e-34
UBTF	-1.52614	7.54767e-34
MRPL38	-1.26105	8.1139e-34
SLC29A1	-1.0808	8.42237e-34
KLF13	1.67176	1.18679e-33
RAD23B	-1.5022	1.30677e-33
ABCF2	-1.45031	1.45457e-33
PPIG	-1.44976	1.47069e-33
PRKD2	1.12794	2.28214e-33
VRK3	1.37368	2.38684e-33
KNSTRN	0.907808	2.49141e-33
EIF4G1	-1.51958	2.83359e-33
CYBA	1.5269	4.11513e-33
GNGT2	1.28562	4.29167e-33
RHOH	1.66352	5.34979e-33
WDR55	-1.25779	6.18574e-33
GRK2	1.3795	7.08113e-33
DNAJA2	-1.4896	8.01874e-33
NDUFB10	1.71866	8.29003e-33
4930523C07RIK	1.43877	8.42841e-33
ZC3H15	-1.71101	8.58294e-33
1810022K09RIK	-1.59304	9.08502e-33
RAE1	-1.59318	1.0621e-32
CISH	-1.18276	1.33523e-32
COMMD8	1.49983	1.877e-32
HIGD1A	-1.19475	3.01331e-32
GLRX	1.17471	3.09799e-32
NUS1	-1.14306	3.22763e-32
PTPN7	1.52758	3.25657e-32
MAD2L2	-1.13179	3.64793e-32
GBP7	1.79866	3.65439e-32
PSTPIP1	1.21973	3.67697e-32
FURIN	-1.42493	4.56584e-32
TMEM160	1.44437	4.71962e-32
CANX	-1.68158	5.08361e-32
HNRNPK	-0.763003	5.1768e-32
HSP90B1	-1.64637	5.40574e-32
TMBIM6	1.15501	5.40574e-32
GRPEL1	-1.61639	6.393e-32
MTAP	-1.23075	6.99234e-32
FMNL1	1.25001	7.61904e-32
TMEM97	-1.11395	8.47466e-32
S100A6	1.0905	1.09258e-31
ACOT7	-1.7555	1.28709e-31
TAP2	1.5295	1.68291e-31
RARS	-1.39719	1.71403e-31
RHEB	-1.59832	1.71507e-31
RPL18A	0.374736	2.18021e-31
IMP3	-1.5619	2.32404e-31
AMD1	-0.810607	2.60546e-31
PKN1	1.163	2.62049e-31
IARS	-0.863654	2.83525e-31
MRPS5	-1.32673	3.095e-31
FAM65B	1.1219	3.42147e-31
MYL4	0.538471	3.72025e-31
CLUH	-0.794886	3.73555e-31
TMEM33	-1.44083	4.05098e-31
AIG1	-1.15143	4.09349e-31
TSPAN13	1.60536	4.47247e-31
ARL4C	1.52616	4.9978e-31
PRMT5	-1.16765	5.4361e-31
MDN1	-0.887803	5.63889e-31
MRPS12	-1.67798	6.17631e-31
MT-ND2	0.993245	7.23375e-31
TRIOBP	1.19984	7.30995e-31
JUNB	-1.65277	7.32994e-31
UBE2D3	-0.72773	9.65188e-31
FAM105A	1.18816	1.04093e-30
TUBB5	1.36193	1.31862e-30
THYN1	-1.14496	1.47286e-30
TREML2	1.38281	1.64113e-30
SEH1L	-1.26734	1.80996e-30
FAU	0.448703	1.87132e-30
ECE2	-1.08917	1.9816e-30
NUFIP1	-1.10822	2.2146e-30
EIF4B	-1.36402	2.52498e-30
DENND1C	0.874506	2.55726e-30
TMEM11	-1.30427	2.65783e-30
MRPS6	-1.69622	3.0475e-30
UBE2N	-1.28848	3.15957e-30
POLR2L	-1.33675	3.46264e-30
ARHGAP25	0.842239	3.56979e-30
GNAS	0.905355	3.67999e-30
PECAM1	1.26456	3.74065e-30
9130401M01RIK	-1.11417	4.11133e-30
MRPL19	-1.2979	4.24217e-30
YTHDF2	-1.41704	4.53393e-30
SSBP1	-1.35757	4.73339e-30
CMPK2	1.25243	4.83308e-30
CHD1	-1.31379	5.01681e-30
AASDHPPT	-0.952881	5.58893e-30
CINP	-0.898806	6.52714e-30
METAP2	-1.33724	7.47179e-30
GTPBP2	1.22349	7.56705e-30
LSG1	-1.08221	7.70914e-30
LBR	1.39417	8.94592e-30
SLC44A2	1.35159	8.95909e-30
COX5B	0.908438	9.84223e-30
IRF4	-1.26611	1.44113e-29
RPL36AL	-0.584812	1.52886e-29
PSMG2	-1.0957	1.5841e-29
CAPG	0.974879	1.58501e-29
MS4A6D	1.04325	1.75909e-29
EMB	1.42732	1.8406e-29
DDX60	1.25405	1.84606e-29
PSMD3	-1.36006	1.9647e-29
TRAM1	1.56391	2.1403e-29
TRAPPC1	1.20057	2.1403e-29
H2-D1	0.628919	2.40505e-29
FCF1	-1.47188	2.4382e-29
MPP1	0.991231	2.6554e-29
AI413582	1.16861	3.31543e-29
ITGB2	1.46679	3.3177e-29
IFI47	1.45047	3.46771e-29
ADRM1	-1.42527	3.52285e-29
TIMM8B	-1.63696	4.89567e-29
CCDC53	1.48432	4.97883e-29
GRAMD3	1.47806	5.12353e-29
TRNAU1AP	-1.13628	5.13961e-29
HMGN5	1.07938	5.42693e-29
PUS1	-1.08485	5.4989e-29
BLOC1S4	-1.06159	5.64313e-29
RPS8	-0.323508	5.70453e-29
UQCC2	-1.30106	5.89472e-29
GLIPR1	1.12404	6.22298e-29
SFXN1	-1.12142	6.3398e-29
EIF3H	0.622639	7.18834e-29
DEF6	1.27596	8.29158e-29
TECPR1	1.23389	8.30816e-29
S1PR1	1.18019	9.01503e-29
SCO2	-1.00365	9.47624e-29
ST3GAL4	-0.748972	9.54858e-29
YARS2	-0.92273	9.73921e-29
HNRNPA1	-0.6791	9.91284e-29
SAMD9L	1.40307	1.13207e-28
GPR171	1.52211	1.19614e-28
TNF	-1.52684	1.40509e-28
CTSZ	-1.35655	1.40622e-28
EZR	1.49923	1.44239e-28
NAF1	-0.719043	1.44239e-28
SEC61B	0.966671	1.44788e-28
OAS1A	1.46214	1.50359e-28
RPIA	-1.16093	1.7348e-28
GARS	-1.37863	1.806e-28
PARP14	1.57441	1.94061e-28
CD48	1.42035	2.0331e-28
WHSC1L1	1.44638	2.2295e-28
SMARCA5	-1.51366	2.37782e-28
ELF1	1.32185	2.63428e-28
GYG	0.895724	2.67923e-28
NTMT1	-0.943459	2.83849e-28
HSD17B12	-1.34486	2.99806e-28
UQCRQ	-0.819264	3.44194e-28
ENY2	-1.65162	3.53067e-28
FAM111A	0.954208	3.62659e-28
TARS	-1.06301	3.97539e-28
SPOUT1	-0.953344	4.0411e-28
ELP5	-1.10712	4.15777e-28
LY6C2	1.19286	4.37721e-28
MARS	-0.80845	4.48609e-28
WDR4	-0.780485	4.53338e-28
CENPW	0.896756	4.64668e-28
ADSL	-1.17818	4.8597e-28
D030056L22RIK	-0.910207	5.26843e-28
GAPDH	0.718291	5.32355e-28
NOB1	-1.2049	6.52559e-28
ARF6	-1.63146	6.55007e-28
POP7	-1.26193	7.57362e-28
CORO7	0.877142	7.69207e-28
EVA1B	0.930095	7.83507e-28
ADCY7	0.861105	9.08488e-28
ATP6V0D1	1.07741	9.3016e-28
GM5547	0.629589	9.4887e-28
2700038G22RIK	-0.898135	9.93935e-28
SF3B5	-1.11111	1.00938e-27
MINA	-1.11034	1.05361e-27
U2AF2	-1.38083	1.2365e-27
TOR3A	1.16526	1.24532e-27
FARSA	-1.22067	1.24963e-27
S100A11	1.37665	1.28412e-27
TSR1	-0.968219	1.41427e-27
COMTD1	-0.804017	1.48513e-27
RAB19	0.593204	1.58143e-27
RSU1	1.1247	1.5945e-27
FAM63B	0.989314	1.82041e-27
ATP5H	0.748711	2.09395e-27
UGCG	1.10621	2.31315e-27
GBP4	1.53337	2.78839e-27
CTDSP2	0.797913	3.00995e-27
LPXN	1.22271	3.00995e-27
DDX1	-1.23012	3.13637e-27
RNF213	1.44526	3.50024e-27
IPCEF1	0.816901	3.68085e-27
LSM5	1.29494	4.50846e-27
SLC1A5	-1.47179	4.59611e-27
TALDO1	1.27984	4.96313e-27
1500011K16RIK	-0.893642	5.26145e-27
PPP5C	-1.11495	5.69058e-27
RPLP1	0.380187	6.02442e-27
ATF4	-1.4045	6.36339e-27
FLNA	0.934899	6.47409e-27
MT-ND3	1.47389	7.08743e-27
DOK2	0.989587	7.09732e-27
NOL11	-1.02599	7.92685e-27
MOV10	1.11996	8.09545e-27
SNRPA	-1.5528	8.33842e-27
SMIM14	1.15839	9.13932e-27
POLR3H	-0.892369	1.02463e-26
MAFG	-0.866152	1.03659e-26
GBP6	1.51778	1.06807e-26
MYEOV2	1.34693	1.14881e-26
EMG1	-0.724897	1.16238e-26
NAA15	-1.18436	1.29012e-26
PYCRL	-0.956627	1.29785e-26
RAB8B	-1.22177	1.33725e-26
RSAD2	1.58216	1.37499e-26
IMPDH2	-0.969286	1.42756e-26
CHCHD1	-1.36474	1.46272e-26
PFDN6	-1.33351	1.48922e-26
ANXA6	1.35779	1.58787e-26
MKNK2	1.35375	1.76808e-26
TRIM34A	1.06805	2.24909e-26
HIRIP3	-0.744533	2.32099e-26
NAA25	-0.873806	2.3658e-26
QDPR	-1.06379	2.41013e-26
FARSB	-1.12227	2.45921e-26
ATIC	-1.1825	2.46742e-26
EMC4	-1.29684	3.0899e-26
ART2B	0.905038	3.17442e-26
ATP5B	-0.600915	3.37048e-26
UBA7	0.923	3.89853e-26
CTSA	1.08744	3.95946e-26
FRMD8	0.967539	4.00902e-26
DAXX	1.47764	4.95667e-26
ORC2	-0.746047	5.04022e-26
PSMC2	-1.3562	5.13398e-26
MSRB1	1.10551	5.17149e-26
TRIM30A	1.45596	5.32578e-26
TRMT6	-0.934481	5.7568e-26
UQCC3	1.38451	5.96037e-26
RBM28	-1.04232	6.68058e-26
MRPL17	-1.45722	6.7923e-26
DNAJC3	1.37369	7.00221e-26
GM10053	-0.978647	7.18657e-26
CAPRIN1	-1.43621	7.20079e-26
RBM25	-1.41911	7.3939e-26
SF3B3	-1.45437	7.9012e-26
BRI3	-1.29268	8.37663e-26
RASA3	0.965147	8.91049e-26
FTL1	0.785061	9.48698e-26
POLR2C	-1.40111	1.18102e-25
TXNIP	0.94613	1.41011e-25
MRPL42	-1.23962	1.48225e-25
ADD3	1.02433	1.55524e-25
SPC24	0.667112	1.58501e-25
MRPL50	-1.08667	1.70059e-25
PFAS	-0.690836	1.72592e-25
2410016O06RIK	-0.948911	2.21571e-25
HEXB	0.834586	2.26523e-25
TAF10	-0.718431	2.30426e-25
ELAVL1	-1.35019	2.59921e-25
MARCKSL1	-1.38581	3.25995e-25
NDUFA5	-1.32179	3.52364e-25
MRPL36	-1.45492	3.68893e-25
PGLYRP1	0.770975	3.93864e-25
SPTBN1	0.881917	4.16077e-25
RPS4X	0.361025	4.86975e-25
NR4A1	-1.58612	5.41468e-25
ZC3HAV1	1.39455	5.59396e-25
EIF3F	0.695058	5.78952e-25
ACTR3	0.793175	6.96892e-25
GIMAP1	1.26079	7.18391e-25
ARPC5L	1.42225	7.30984e-25
ARL6IP1	1.30067	7.41734e-25
PRDX2	1.30095	8.43136e-25
TDG	-0.947042	1.00898e-24
MRPS7	-1.27568	1.13376e-24
H2-T23	1.04653	1.30632e-24
VDAC2	-1.08839	1.4672e-24
IFI214	1.37553	1.47908e-24
AHSA2	-0.963594	1.83055e-24
WDR5	-0.891247	1.88466e-24
SIT1	0.762733	2.12397e-24
RNF167	1.19572	2.14475e-24
DPP4	0.752726	2.15339e-24
PEPD	-0.902779	2.18919e-24
FAM78A	0.730818	2.23563e-24
CNN3	-0.968289	2.35335e-24
IRGM1	1.38953	2.57857e-24
N4BP2L1	0.78455	2.59542e-24
MTCH1	1.22989	2.63196e-24
EED	-1.1441	2.75248e-24
UBE2I	-0.890079	2.76581e-24
SNX3	-1.05458	2.89345e-24
TLN1	1.18733	2.94844e-24
SERPINB9	-0.896926	2.99803e-24
NCOA7	1.20872	3.35989e-24
TK1	0.594509	3.38312e-24
ARPC2	0.605052	3.38626e-24
AB124611	0.86563	3.56503e-24
COX20	1.27619	3.72387e-24
BCAS2	-1.23922	3.77116e-24
PXMP4	0.585775	4.75071e-24
SIGIRR	0.742257	5.03517e-24
JAKMIP1	0.894906	5.37296e-24
MTHFD2	-1.47216	5.4884e-24
RBBP7	-1.60453	6.35124e-24
CAPN3	0.387791	6.39251e-24
PBXIP1	0.976744	6.65232e-24
PAK1IP1	-1.17365	7.18964e-24
BORCS8	1.13642	7.26552e-24
CDCA8	0.658025	7.27139e-24
HCCS	-1.00384	7.56913e-24
CTLA2A	0.682118	8.11242e-24
HADHB	1.04717	8.15873e-24
TRP53INP1	0.709798	8.64505e-24
ARHGAP30	1.27705	8.72648e-24
LARP1	-1.00532	8.8206e-24
HNRNPDL	-0.988651	1.00794e-23
ARHGEF6	0.714279	1.04114e-23
HPCAL1	1.17328	1.1179e-23
COX6C	0.713145	1.21648e-23
PGLYRP2	0.79942	1.28372e-23
NOL10	-0.752697	1.29057e-23
RRP7A	-1.19022	1.2943e-23
RNPS1	-1.18909	1.3777e-23
ADD1	0.897803	1.57981e-23
RPL3	0.379525	1.57981e-23
SLC35A4	-1.10581	1.70523e-23
TMED2	-1.02048	1.90368e-23
A430005L14RIK	-1.05005	1.98289e-23
MFHAS1	-0.723427	2.20351e-23
YIPF3	1.11639	2.50132e-23
MRPL3	-0.973048	2.54923e-23
ANP32E	-1.58575	2.91249e-23
MYH9	1.1022	3.0127e-23
PNRC1	1.3467	3.73852e-23
EBP	1.13133	3.99799e-23
CCND3	1.4919	4.13919e-23
UBE2S	-1.20565	4.62959e-23
SRSF10	-1.37306	4.65805e-23
NCLN	-0.696996	4.83725e-23
STAT2	1.11622	5.18589e-23
TBRG4	-0.862302	5.18589e-23
PHF5A	-1.30103	5.39589e-23
PISD	-0.945467	5.75117e-23
EIF3D	-0.99697	6.25667e-23
KDELR2	-1.10044	6.44581e-23
ANKRD44	1.00183	6.65841e-23
H2-M3	1.02502	6.71348e-23
DYNLRB1	1.31428	7.61914e-23
PURB	-1.03836	7.67579e-23
CRLF3	1.2297	7.80217e-23
ARMC3	0.68804	7.90967e-23
TMED10	-1.2122	8.23902e-23
UBQLN1	-1.10293	8.68431e-23
IRF1	1.36647	8.92471e-23
ATP5L	0.625539	9.04106e-23
TMEM256	1.40977	9.05991e-23
SAC3D1	-0.698325	9.2011e-23
TMEM185B	-0.973945	9.60473e-23
SUSD3	0.618737	1.09593e-22
KDM2B	-1.04491	1.24323e-22
MRPS10	-1.01778	1.26316e-22
MYDGF	-1.24544	1.32118e-22
2021-09-09	1.38441	1.33011e-22
HACD2	-0.829075	1.34176e-22
SELENOK	1.25714	1.41528e-22
SASH3	1.21314	1.43267e-22
PDK1	1.08734	1.63754e-22
AAMP	-1.3235	1.85823e-22
SLFN2	-0.871689	1.92046e-22
UBQLN4	-0.672318	2.0558e-22
ZCCHC10	-0.785157	2.12112e-22
GLIPR2	0.908477	2.34327e-22
NEAT1	0.856554	2.37627e-22
RPS12	0.525324	2.4813e-22
CRLS1	-0.803112	2.49654e-22
SPN	1.06099	2.55239e-22
PLK3	-0.850628	3.1007e-22
ISG15	1.23862	3.10984e-22
BANF1	-1.04825	3.1147e-22
1190007I07RIK	-0.791411	3.38872e-22
DAZAP2	1.2433	3.50264e-22
CYTH4	0.833589	3.58989e-22
LEPROTL1	1.31101	3.79359e-22
TRAF4	-1.00942	3.94997e-22
HNRNPC	-0.787217	4.4033e-22
QTRT1	-0.88149	4.51017e-22
ERO1L	-0.738132	4.54827e-22
HILPDA	-0.902783	4.62885e-22
JAK1	1.25502	4.62885e-22
ATP5J2	0.737277	4.90744e-22
SMAP2	1.11685	5.41864e-22
SLAMF7	-0.860246	6.14138e-22
ZNHIT3	-0.797309	6.5207e-22
GTF2F2	-1.0637	6.78448e-22
PTS	1.01103	7.50172e-22
CMAH	0.602394	7.5115e-22
SRPRB	-0.850704	7.57206e-22
PIM1	-1.59443	8.01255e-22
LZIC	-0.858202	8.5013e-22
CTSD	1.03498	8.98775e-22
CD2	1.0434	9.1239e-22
SH3BGRL	0.601542	9.26478e-22
TEX30	-0.994556	9.62007e-22
BCL2A1D	-1.44611	9.67979e-22
HINT2	0.866534	1.07793e-21
RNASET2B	1.15469	1.15009e-21
GTF2I	1.11389	1.19392e-21
CKS1B	1.03098	1.21571e-21
MBNL2	0.911474	1.34574e-21
TWISTNB	-1.12859	1.35519e-21
GM16286	-1.23761	1.54047e-21
CWC15	1.14668	1.55625e-21
PDIA6	-1.4888	1.63237e-21
STT3A	-1.00101	1.68675e-21
LARS	-0.64178	1.76319e-21
SNRNP70	-1.23323	1.84607e-21
API5	-1.14922	1.92164e-21
ABCF1	-1.18784	2.06102e-21
PPP2R2A	-1.18315	2.14998e-21
EXOSC5	-1.07171	2.15198e-21
PFKL	-0.893577	2.43605e-21
ILF2	-1.15643	2.52215e-21
BTF3	-0.453031	2.58008e-21
ALKBH1	-1.16536	2.77906e-21
PSMD1	-1.12008	2.84779e-21
MRPS22	-0.696151	2.86728e-21
MED29	-0.966256	2.8835e-21
YBX3	-0.784304	3.08429e-21
DDIT4	0.72325	3.25762e-21
YWHAE	-0.782442	3.28606e-21
CERS2	-1.08762	3.30293e-21
SYS1	1.23249	3.53564e-21
NTRK3	0.543074	3.58462e-21
TAPBPL	1.13759	3.75534e-21
EXOSC4	-1.06865	4.01685e-21
LRPPRC	-0.652176	4.24037e-21
TNFAIP3	-0.977539	4.38414e-21
RPA1	1.03642	4.41688e-21
ISG20L2	-0.873586	4.48878e-21
GM19585	1.03877	4.76548e-21
NUP43	-0.820785	5.29479e-21
EIF1AD	-1.05939	5.29878e-21
EXOSC2	-0.742771	5.67745e-21
WDR36	-0.692669	5.76449e-21
EIF2AK2	1.09136	6.21074e-21
CD247	0.923317	6.41668e-21
NMI	1.29834	6.69898e-21
DDX41	-1.00266	6.69986e-21
SPATA13	0.650937	6.73668e-21
FCHO1	0.732167	6.85198e-21
UTP14A	-1.00023	9.25139e-21
GNL1	-0.943651	9.70988e-21
PSMB1	0.716734	9.70988e-21
RPP30	-0.792008	1.00712e-20
TMEM14C	1.33213	1.01606e-20
SLA2	0.616224	1.04147e-20
STAT4	0.751751	1.06405e-20
TRPC4AP	0.960117	1.07818e-20
2300009A05RIK	-0.853029	1.08957e-20
TMEM59	1.22343	1.10239e-20
NOA1	-0.805869	1.1886e-20
CHORDC1	-0.982956	1.21955e-20
IFNAR1	0.874566	1.24217e-20
2021-03-02	1.18215	1.24217e-20
ZFP706	-1.18523	1.32296e-20
SRSF5	-1.02228	1.33831e-20
DAD1	-0.770676	1.33929e-20
LONP1	-0.750511	1.58431e-20
PSMC6	-1.12848	1.65835e-20
SFPQ	-1.10792	1.6766e-20
DYNLL1	-0.705002	1.78585e-20
CALM2	-1.25371	1.93841e-20
ECD	-0.801296	2.10949e-20
ARF5	0.711991	2.18821e-20
COPS8	-1.132	2.23559e-20
PTPRC	0.871442	2.2445e-20
NOL8	-0.778611	2.38742e-20
MAPK6	-0.803415	2.98661e-20
TMEM192	1.0935	2.99796e-20
MPHOSPH6	-0.881546	3.09497e-20
SEPHS2	-0.977116	3.13989e-20
RNF4	-1.09365	3.25493e-20
FIS1	1.14784	3.27844e-20
CD53	0.990816	3.32417e-20
NOM1	-0.790571	3.40362e-20
RAB37	0.488124	3.44466e-20
CSK	1.25941	3.46707e-20
METAP1	-0.832272	3.57188e-20
BAZ1A	-1.19204	3.75114e-20
DAPL1	1.26613	3.80698e-20
USP50	-0.828047	3.86029e-20
SF3A3	-1.05905	3.98369e-20
USMG5	-0.573535	4.10347e-20
CAPN2	0.623941	4.35409e-20
PIK3R1	0.747185	4.68104e-20
PTMS	0.975909	4.74422e-20
EFTUD2	-1.01585	4.85118e-20
RBMS1	1.1103	4.91793e-20
KRR1	-0.823288	5.04533e-20
PTPN22	1.23161	5.40972e-20
RPP14	-0.846441	5.65308e-20
AKR1B10	0.491158	5.82209e-20
CCNI	0.939939	6.3074e-20
EDEM1	1.03645	6.31451e-20
TATDN2	-0.81242	6.91029e-20
IL6RA	0.954862	7.26094e-20
CCDC59	-1.18987	7.41116e-20
TAF5L	-0.83928	7.66325e-20
POU2F2	-0.727339	7.6907e-20
ZCRB1	-1.18375	8.27272e-20
CFL1	0.453893	8.42731e-20
TBC1D1	1.00527	8.81311e-20
WDR83OS	-1.23183	9.1172e-20
ILK	0.97545	9.20308e-20
DCAF13	-1.01036	1.057e-19
RAB10	-1.36566	1.06975e-19
RBM34	-0.94357	1.08261e-19
CIAPIN1	-0.873738	1.12456e-19
PSMG4	-1.1096	1.20261e-19
NUP54	-0.745291	1.39571e-19
SENP6	-1.08029	1.49617e-19
IGBP1	1.15425	1.51187e-19
PNRC2	0.954205	1.54714e-19
CDC42SE1	1.05233	1.70123e-19
2410002F23RIK	-0.727395	1.80058e-19
TRIM12C	1.17859	1.81379e-19
NADK	-1.08301	1.82275e-19
MX1	0.94246	1.94789e-19
UCHL3	-1.13648	1.95828e-19
TNFRSF26	0.634498	1.96795e-19
ATP5G2	0.829408	2.0781e-19
UTP3	-1.21427	2.16021e-19
ARGLU1	-1.18617	2.16036e-19
MOGS	-0.644864	2.16528e-19
SAP18	-1.25131	2.32658e-19
COPS6	-0.992345	2.37036e-19
ARHGAP1	0.809679	2.61224e-19
LBH	1.12085	2.6258e-19
CENPP	0.291957	2.70093e-19
PRKRIR	-0.727305	2.72509e-19
STX6	-1.07745	2.99126e-19
BAG5	-0.862628	3.06223e-19
COX4I1	0.493994	3.25698e-19
TCEB1	-0.977026	3.26998e-19
HNRNPA0	-1.0429	3.2952e-19
KPNA1	-0.676966	3.43466e-19
GM10146	-0.689008	3.68526e-19
PFDN5	0.696671	3.9493e-19
PPM1G	-1.35652	4.07619e-19
LUC7L	-0.856941	4.29261e-19
RASSF2	0.645333	4.53176e-19
BSCL2	0.699736	4.88807e-19
PSMB5	-0.847649	5.24904e-19
AK2	-1.2506	5.26579e-19
DRG2	-0.723345	5.29106e-19
COMMD3	1.07782	5.3066e-19
TMEM106B	0.493662	5.39019e-19
MAP1LC3B	1.08424	5.467e-19
HAX1	-0.8135	5.50354e-19
HSDL2	0.730718	5.52509e-19
2021-03-02	0.917106	5.55549e-19
PPIE	-0.863571	5.63332e-19
CCT2	-0.93402	6.10292e-19
IGSF23	0.586082	6.18453e-19
EHD3	0.603585	6.22288e-19
RPL41	0.335898	6.35174e-19
IFIH1	1.04027	6.80475e-19
HAT1	-1.15454	6.90706e-19
DPH3	-1.27045	6.91659e-19
CBR1	0.810395	6.93057e-19
ACTR2	1.15606	7.18665e-19
SOCS3	1.26159	7.59948e-19
SRPK2	0.734171	7.73199e-19
NCF4	0.610521	7.75334e-19
H2-OA	0.328602	8.33785e-19
OXA1L	0.963818	8.8618e-19
HINT3	0.896006	9.29149e-19
CLTA	0.829744	9.88698e-19
PRKAG1	0.981628	1.04475e-18
DTX1	0.755393	1.10031e-18
GSTT2	0.811034	1.13336e-18
GIMAP9	1.19544	1.21345e-18
GFI1	-0.833001	1.27989e-18
ATF6B	-0.844528	1.35066e-18
PPIB	0.961064	1.3688e-18
TOP1	-1.2949	1.42648e-18
MINOS1	0.809197	1.45159e-18
DNM2	0.946025	1.4907e-18
ARL1	-1.09723	1.52677e-18
ALG3	-0.644243	1.56199e-18
CLEC2I	0.682215	1.70086e-18
KRAS	-1.11528	1.75034e-18
SEMA7A	-0.757931	1.95687e-18
HIST1H2AP	0.42481	2.0006e-18
DLAT	-0.686402	2.15725e-18
PSMG3	-0.785317	2.34645e-18
TNFRSF13B	0.547581	2.35288e-18
SESN1	0.530671	2.52125e-18
DHX15	-1.11214	2.69055e-18
UBE2B	1.02361	3.10802e-18
GFER	-0.978592	3.1764e-18
ESD	1.17977	3.25567e-18
NAPA	-1.18941	3.34032e-18
ARL2BP	1.06199	3.4948e-18
SRSF1	-1.06371	3.57316e-18
YTHDF1	-1.00127	3.61625e-18
NPEPL1	-0.731519	3.7228e-18
VCP	-1.08297	4.57953e-18
PSMB7	-0.991453	4.94938e-18
RDX	-0.985531	4.94938e-18
PAFAH1B3	0.442033	5.10062e-18
NTAN1	0.986717	5.12375e-18
HIST1H4I	0.476994	5.63061e-18
MRPL21	-1.2531	5.72907e-18
TPX2	0.223569	5.74217e-18
GPX1	1.14762	6.05656e-18
RDM1	0.410752	6.23146e-18
TRMT1	-0.867887	6.59043e-18
MPST	0.727286	6.94135e-18
CCNA2	0.360891	7.19877e-18
DRG1	-1.03712	7.28095e-18
CHD3	1.04295	7.41865e-18
GUK1	-0.96724	7.81074e-18
CTPS2	0.703672	8.76899e-18
ACAA1A	0.828688	8.90179e-18
ITPKB	0.814712	9.50996e-18
UBE2H	0.615659	9.71323e-18
NXT1	-0.934289	1.02369e-17
GOT1	-0.815355	1.07147e-17
KANSL2	-0.898275	1.13303e-17
MTX2	-0.876776	1.1446e-17
SMARCC1	-0.903304	1.3022e-17
UTP23	-0.780532	1.31655e-17
SEMA4D	0.879132	1.37366e-17
GM17018	0.911476	1.5211e-17
PPM1M	0.557867	1.56738e-17
NOL12	-0.960932	1.60796e-17
UBFD1	-0.763684	1.88103e-17
SDE2	-0.857723	1.90727e-17
GM11808	0.271164	1.959e-17
NASP	-1.22652	2.12738e-17
E2F4	-1.23574	2.36314e-17
CTSB	1.18767	2.38865e-17
GNG5	-0.602744	2.40992e-17
CDC37	-0.675	2.54017e-17
GEMIN7	-1.03388	2.55492e-17
NAA20	-1.30229	2.61806e-17
NDUFA1	1.12677	2.74822e-17
KAT2A	-0.681353	3.26614e-17
USP14	-0.822053	3.27737e-17
CCDC12	1.05666	3.5063e-17
WBP1	0.452313	3.53925e-17
NOL9	-0.62163	3.58072e-17
LAMTOR2	1.16778	3.64793e-17
BUB3	-1.22172	3.74794e-17
PSME2	-0.592614	4.27381e-17
IL17RA	0.92251	4.36771e-17
DOCK2	0.88439	4.64935e-17
PTBP3	1.06003	4.7709e-17
TAF1D	-1.09841	4.78634e-17
RNH1	0.842683	4.92817e-17
MOB3A	0.758912	5.03908e-17
FLI1	0.791391	5.11694e-17
RCC2	-1.07415	5.13487e-17
MRPS18A	-1.09374	5.16043e-17
RPL5	-0.378697	5.19554e-17
PDCD2L	-0.614186	5.25881e-17
MBD2	1.02864	5.33586e-17
SP110	1.16035	5.79763e-17
YWHAG	-0.863516	5.97498e-17
TRMT10C	-0.836653	6.88755e-17
DNAJC8	-1.25241	7.04783e-17
SMCO4	-0.987114	7.32029e-17
ENDOG	-0.674836	8.15554e-17
PSMD14	-1.13123	8.16844e-17
SURF1	0.859952	8.50226e-17
PLK1	0.209634	9.36054e-17
ABI3	0.800771	9.90707e-17
FAM173A	1.03905	1.12593e-16
ZMYND8	0.711262	1.17495e-16
DDX3X	-0.863796	1.18412e-16
FAM220A	-0.71658	1.22457e-16
ZWINT	-0.906449	1.25053e-16
PARP10	0.875453	1.25692e-16
SLC28A2	0.547309	1.27945e-16
GRAP2	0.671833	1.38206e-16
MAN2B1	0.895395	1.40698e-16
MYB	0.626484	1.47669e-16
SNRNP25	0.789195	1.56646e-16
CLPTM1L	-1.12332	1.58883e-16
NOP9	-0.770463	1.67814e-16
TMEM229B	0.544455	1.68969e-16
LSM12	-1.05556	1.70741e-16
LAT	0.837642	1.73116e-16
PLIN3	0.498427	1.94018e-16
ACIN1	-1.11566	1.95043e-16
CYFIP2	0.844463	2.20342e-16
LAS1L	-0.758088	2.21249e-16
CENPE	0.187074	2.2167e-16
RABGAP1L	0.742323	2.26776e-16
H2-DMA	0.657497	2.29971e-16
LTA	-0.716208	2.38459e-16
ATP5J	0.627616	2.42431e-16
REXO2	-0.936718	2.49072e-16
HSPA14.1	-1.00327	2.50949e-16
ORAI2	0.452084	2.73265e-16
SIPA1	0.878226	2.90129e-16
MADD	0.718546	2.94185e-16
MKI67	0.256446	2.95293e-16
FAM102A	0.89198	2.99898e-16
DCK	0.448699	3.35385e-16
2810474O19RIK	0.966148	3.45072e-16
ARFRP1	-0.870061	3.45072e-16
UBE2L6	0.87135	3.78128e-16
AKAP8	-0.725242	3.82655e-16
IFT27	0.706478	3.91225e-16
PHYH	0.606041	3.93306e-16
NDUFA8	1.19114	4.05615e-16
WIPF1	1.03836	4.06416e-16
PCED1B	0.751059	4.2893e-16
TSTD3	0.349053	4.34146e-16
SSRP1	-1.16909	4.59125e-16
PRPF40A	-1.10794	4.59176e-16
ANXA11	0.824394	4.61349e-16
PDIA3	1.03638	5.08078e-16
MRPS25	-0.854858	5.12403e-16
TPD52L2	-0.852148	5.24056e-16
PLEKHA2	0.679069	5.75389e-16
RPS12-PS3	0.572196	6.07421e-16
GPN1	-0.665547	6.0823e-16
LSM4	0.786372	6.28422e-16
HVCN1	0.674704	6.29632e-16
CETN2	0.945941	6.32987e-16
UBE2F	-1.01402	7.45271e-16
RELB	-0.940047	7.72575e-16
BCL7C	-0.927236	7.76949e-16
USP25	0.828996	7.86498e-16
CTU2	-0.672959	8.22798e-16
CARD11	0.602727	8.53e-16
PMVK	0.672514	8.65567e-16
SSR1	-0.984806	9.01865e-16
NR4A3	-0.668634	9.77693e-16
ETNK1	0.914594	1.06233e-15
ARPP19	-0.637311	1.14724e-15
MRPS17	-0.939779	1.18757e-15
AP1AR	-0.670089	1.20684e-15
CTLA4	0.587027	1.20684e-15
RBM3	0.502174	1.22995e-15
AGFG1	-0.925422	1.23454e-15
IRF2	0.960842	1.29549e-15
RPS18	0.239409	1.35277e-15
CAPZA1	1.08854	1.37244e-15
CAMTA1	-0.674729	1.51064e-15
DDX39B	-0.782052	1.53377e-15
UBAC2	0.893408	1.60041e-15
CS	0.977406	1.61224e-15
PON2	0.803738	1.72463e-15
TNFRSF18	-1.05129	1.95561e-15
MEMO1	-0.775123	1.97276e-15
RPS9	0.258213	2.01137e-15
TGS1	-0.601821	2.07016e-15
NRM	0.513775	2.09263e-15
MT-ND1	0.46012	2.14956e-15
BC029214	0.569711	2.18502e-15
ANAPC13	0.908666	2.32766e-15
UBE2G1	-0.835382	2.35328e-15
SLAMF1	-0.986866	2.39938e-15
CDC42SE2	0.896404	2.42845e-15
GPAT4	-0.678683	2.43305e-15
EIF2B5	-0.740971	2.50894e-15
PRKCQ	1.0098	2.84797e-15
UNC13D	0.609532	2.88189e-15
PSMB2	-0.529985	3.12354e-15
DGKZ	0.936944	3.82011e-15
DNAJA3	-0.645701	4.27875e-15
ZBED5	-0.756817	4.34265e-15
NUDT14	0.469799	4.3601e-15
ZYX	0.581014	4.51428e-15
GM4799	-0.806661	4.57829e-15
NR2C2AP	-0.795485	4.86782e-15
SSBP3	0.574437	4.94993e-15
STUB1	-0.951519	5.28666e-15
ST6GAL1	0.590045	5.4437e-15
SNX2	0.90889	6.18946e-15
SH2D3C	0.374507	6.21918e-15
ITGB3BP	0.523055	6.35583e-15
GBP9	0.993504	6.39374e-15
B2M	0.390502	6.49308e-15
CDK2AP1	-1.29302	7.13577e-15
CRBN	0.756058	7.78343e-15
RPL15	-0.36158	7.93059e-15
CRELD2	-0.669657	8.21308e-15
CMC1	0.816899	8.82719e-15
QARS	0.895732	9.02783e-15
MED21	-0.906111	9.4479e-15
HNRNPM	-0.810783	9.46735e-15
ANKRD13A	0.765029	1.08723e-14
ATP5F1	0.590388	1.10438e-14
CASP8	1.07558	1.1166e-14
MAP4K2	0.547211	1.17283e-14
ANAPC5	1.04755	1.18293e-14
NDUFS7	-0.725614	1.18817e-14
FAM133B	-0.908863	1.23369e-14
TMEM165	-0.934576	1.24488e-14
IPO7	-0.697014	1.32103e-14
MRPL47	-0.625054	1.32103e-14
PANX1	0.712775	1.34268e-14
SLC41A1	-0.721998	1.39601e-14
DGUOK	0.732479	1.41326e-14
POLR2K	-0.766242	1.41528e-14
MDP1	0.912791	1.43824e-14
ARF4	-1.07423	1.55269e-14
TMEM248	-0.77328	1.55967e-14
LRP10	1.00041	1.59873e-14
ADO	-0.601497	1.6607e-14
RASGRP1	0.806843	1.69565e-14
GM9774	-0.626187	1.70794e-14
POLR1E	-0.587705	1.73188e-14
LCP1	0.715523	1.74799e-14
DNAJB11	-1.05902	1.77825e-14
RRM2	0.583465	1.78599e-14
GM9843	0.430516	1.83331e-14
ABT1	-0.713232	1.84231e-14
TXNRD1	-0.870975	1.84948e-14
UBALD2	-0.649556	1.93053e-14
ITGA4	0.495833	1.94967e-14
FLT3L	0.579161	1.9561e-14
TMC6	0.493178	1.98969e-14
KEAP1	0.903824	1.99274e-14
NXPE3	0.699997	2.21378e-14
FKBP8	1.11045	2.27285e-14
SNX20	0.871375	2.33956e-14
TIMM44	-0.790599	2.45807e-14
USP1	-0.773701	2.51849e-14
SIRT7	0.886614	2.60397e-14
GMPS	-0.829572	2.63492e-14
EIF4A2	-0.946813	2.65411e-14
TCERG1	-0.700786	2.7233e-14
GTF2E2	-0.688556	2.78171e-14
TRAPPC4	-1.00992	2.89766e-14
MITD1	0.959934	2.92238e-14
OSBPL9	0.787362	2.95105e-14
WBSCR22	-0.777131	2.97023e-14
PARP12	0.844498	2.97762e-14
CHMP2A	1.0095	3.22886e-14
HYPK	-0.917352	3.23663e-14
COQ2	-0.606663	3.49135e-14
RACK1	-0.358697	3.53293e-14
TBXA2R	0.445615	3.56503e-14
DYNLT1B	0.418932	3.75663e-14
RPS23	0.256481	3.83969e-14
CEP19	0.314359	4.01698e-14
LY6A	0.608299	4.09514e-14
KPNA3	-0.680886	4.44789e-14
LAMTOR4	0.959272	4.58575e-14
ARRB2	0.650079	4.67221e-14
NDUFB9	0.962246	4.79538e-14
2021-09-11	-0.575017	5.07627e-14
RIPK3	0.711944	5.1484e-14
H2-K1	0.495408	5.33528e-14
POLR1D	-0.53602	5.33576e-14
NEK7	0.580619	5.52171e-14
PUF60	-0.967678	5.55614e-14
VPS37B	0.925461	5.55614e-14
DARS	-0.839479	5.57551e-14
GLTSCR2	0.557078	5.62893e-14
APOA1BP	0.68485	5.97854e-14
CAT	0.468287	5.97854e-14
SARNP	-1.15809	6.05195e-14
TRIM27	-0.989852	6.33459e-14
PSMB3	-0.518532	6.52555e-14
ACOT13	0.600427	6.69945e-14
UBASH3A	0.550559	6.69945e-14
PINK1	0.591561	6.73036e-14
RPS21	0.447635	7.01825e-14
ATRAID	0.680633	7.02148e-14
PBDC1	-0.957355	7.04336e-14
CENPH	0.256372	7.05034e-14
CDC20	0.439231	7.23007e-14
PPP2CA	-1.04377	7.33939e-14
XPO1	-0.71248	7.33939e-14
GABPB1	-0.701604	7.43117e-14
RRN3	-0.591716	7.47379e-14
BC005624	-0.840419	7.62443e-14
TMEM70	-0.798097	7.77235e-14
SERHL	0.318163	7.95428e-14
TRAC	0.614096	7.96407e-14
DUSP10	0.532877	8.0052e-14
DOPEY2	0.563301	8.03447e-14
MRPS30	-0.938687	8.11259e-14
KARS	-0.918937	9.37077e-14
ADGRE5	0.555009	9.41444e-14
FUCA1	0.684998	9.66459e-14
ME2	0.836511	1.05159e-13
PTCD3	-0.620919	1.08563e-13
DYNLT1F	0.552823	1.17461e-13
CALM1	0.44452	1.17833e-13
NIPSNAP3B	-0.773919	1.23594e-13
U2SURP	-0.914073	1.26054e-13
D1ERTD622E	-0.661194	1.36809e-13
GOLT1B	-0.640697	1.42311e-13
POLDIP2	-0.625899	1.44218e-13
RABGGTB	-0.821537	1.46738e-13
CIRBP	0.803725	1.52776e-13
BATF	-0.964431	1.57052e-13
SSBP2	0.738693	1.61996e-13
RUNX3	-0.877895	1.63758e-13
PCBD2	0.831226	2.15132e-13
CAP1	0.850708	2.19697e-13
TRPV2	0.346553	2.21084e-13
MRPL2	-0.745837	2.22878e-13
SDCCAG3	-0.765879	2.61311e-13
MED8	-1.01514	2.67042e-13
THOC3	-0.754695	2.67086e-13
RBM8A2	-0.573178	2.69541e-13
COX6B1	0.522786	2.71862e-13
PSMD6	-1.10253	2.73115e-13
TRAP1	-0.580585	2.89111e-13
GTF3C6	-0.710632	2.99188e-13
DDX54	-0.884216	3.07917e-13
RIT1	0.428901	3.21214e-13
RFC2	0.963954	3.28522e-13
HDAC1	0.978173	3.32174e-13
TAGLN2	1.06433	3.32174e-13
PDLIM1	0.901122	3.37995e-13
NFYB	-0.763317	3.5264e-13
MRPS16	1.09335	3.55225e-13
NDUFB3	1.06367	3.59649e-13
BAD	0.411645	3.61355e-13
TOR1AIP1	0.912967	3.65205e-13
CCNB1	0.306189	3.65521e-13
ACYP1	0.592137	3.72419e-13
RNMT	-0.637496	3.79042e-13
STK10	0.504351	3.79689e-13
RCBTB2	0.56576	4.10524e-13
MRPL58	1.03418	4.14211e-13
RAD23A	-1.00389	4.27996e-13
THOC1	-0.607776	4.28579e-13
IDNK	0.946044	5.1453e-13
STX5A	0.671597	6.3302e-13
IFNAR2	0.66457	6.69738e-13
MNS1	0.229367	6.74167e-13
ATP2A3	0.411875	7.22002e-13
MAD2L1	0.447609	7.25486e-13
SH2D2A	-1.00027	7.35925e-13
MAP4K4	0.640619	7.58085e-13
PMF1	0.705281	8.0432e-13
CAST	0.695713	8.08563e-13
CCDC9	-0.578755	8.48376e-13
DYNLL2	-1.03006	8.5167e-13
CCS	0.661202	8.87299e-13
CMTM7	0.811175	9.39396e-13
CD81	-0.602513	9.39404e-13
SLA	1.05543	1.04786e-12
PITPNC1	0.698915	1.07176e-12
POLE3	-0.786432	1.12702e-12
MRPL46	-0.834217	1.16468e-12
RCE1	-0.674233	1.30245e-12
ARPC4	0.900372	1.43474e-12
RPL14	-0.222193	1.43474e-12
EXOSC3	-0.959104	1.49529e-12
SENP3	-0.560594	1.56777e-12
ANP32A	0.851726	1.58597e-12
CHCHD5	0.532266	1.60299e-12
SNRNP40	-0.957177	1.64177e-12
HNRNPR	-0.944543	1.68863e-12
SCARB2	0.557085	1.69521e-12
DYNLT1C	0.472669	1.70383e-12
ASL	0.494822	1.78754e-12
CCNDBP1	0.659903	1.83049e-12
YWHAZ	0.863943	1.86389e-12
ATF7IP	0.679851	1.87496e-12
NCAPD2	0.183395	1.88047e-12
TIMP2	0.518372	1.92921e-12
DUS1L	-0.614198	1.93344e-12
ZFP386	0.472614	1.9398e-12
MRPS24	-0.781823	1.9851e-12
SGF29	-0.598241	2.00027e-12
TYMS	0.560106	2.05151e-12
PSMA4	-0.686492	2.05367e-12
UNC119	0.390771	2.13932e-12
ACAT1	0.713445	2.2502e-12
ESYT2	0.483378	2.31704e-12
AEBP2	-0.735745	2.48723e-12
HNRNPA2B1	-0.583698	2.49121e-12
DERA	0.763257	2.56672e-12
KCNN4	1.04793	2.60788e-12
PLD3	0.647316	2.60947e-12
SH3GLB1	0.74575	2.61918e-12
ELK3	0.370875	2.61991e-12
DEGS1	-0.752136	2.70659e-12
MGAT1	0.640844	2.75946e-12
UAP1	-0.582384	2.88688e-12
MANF	-0.865292	2.89312e-12
CROT	0.323226	3.05637e-12
MRPL35	-1.00397	3.16827e-12
SND1	-0.629348	3.16952e-12
CCR7	-0.476416	3.39506e-12
H2-Q4	0.96115	3.56994e-12
SZRD1	-0.750974	3.59792e-12
MED4	-0.625484	3.73088e-12
INPP4B	0.715994	4.0839e-12
PRPF4B	-0.694774	4.09742e-12
RBM43	0.545265	4.10093e-12
MPHOSPH8	-0.661305	4.22621e-12
HK1	0.781902	4.30848e-12
CSTF3	-0.656172	4.36239e-12
GABARAPL2	0.856316	4.61359e-12
ARHGAP4	0.471297	4.63125e-12
2310001H17RIK	0.978793	4.66169e-12
DHRS4	0.596887	4.78498e-12
KLHDC4	-0.701929	4.94756e-12
SMIM8	0.692785	5.00346e-12
NUDT19	-0.838431	5.03306e-12
TACC3	0.318998	5.05684e-12
TMEM234	0.890189	5.18061e-12
TBRG1	0.881956	5.20617e-12
MAPK3	0.385278	5.37544e-12
SNF8	0.595399	5.5501e-12
PTPN2	-0.733762	5.58643e-12
AFG3L2	-0.561876	5.72928e-12
BC017643	0.727665	5.74077e-12
ZFAND6	0.848518	5.92369e-12
SEC13	-0.847553	6.29771e-12
OST4	-0.597587	6.69929e-12
PTPN6	1.06045	6.74389e-12
RAB29	0.465021	6.94217e-12
UBE2K	-0.872924	6.94217e-12
CNPPD1	0.624105	6.96157e-12
B9D2	0.603537	6.9685e-12
ITM2A	0.746811	7.23854e-12
PLCG1	0.34835	7.92141e-12
ACTL6A	-0.950072	8.07939e-12
DBNL	0.921339	8.20135e-12
EBPL	0.439643	8.3746e-12
IP6K1	0.578665	8.88242e-12
MPDU1	0.786645	9.50935e-12
MRPL32	-0.977658	9.61016e-12
NDFIP1	-0.986206	1.02571e-11
UBE2E1	-0.898325	1.05192e-11
CDC42	0.513142	1.05386e-11
MAF1	0.783847	1.06483e-11
SSH2	0.774741	1.08677e-11
MVD	0.335332	1.08976e-11
RNF14	0.505221	1.12572e-11
RGS14	0.427122	1.13362e-11
GM10073	0.48113	1.22198e-11
TMEM258	0.850939	1.25062e-11
POLR3K	-0.767851	1.2983e-11
NDUFA2	0.809697	1.40419e-11
SAMM50	-0.871833	1.40949e-11
SUCLG2	-0.353575	1.41512e-11
TXLNA	-0.553378	1.4358e-11
MAT2B	0.853898	1.45826e-11
ACAA2	0.516907	1.46556e-11
MDH2	-0.402897	1.54113e-11
OGFR	0.888192	1.56654e-11
CTSO	0.484239	1.59831e-11
DDX49	-0.624041	1.60521e-11
APOOL	0.554572	1.61804e-11
IQGAP1	0.724218	1.70667e-11
HAUS4	0.332385	1.7365e-11
IDH2	0.586195	1.79194e-11
PIGX	0.796351	1.80979e-11
RSBN1L	0.778524	1.87182e-11
HTATIP2	0.528792	1.88548e-11
GATA3	0.578319	1.91269e-11
4933434E20RIK	-0.803561	1.94787e-11
EMC8	-0.744661	2.0933e-11
RPL38	-0.357593	2.19602e-11
ABHD17C	-0.734035	2.2587e-11
EMC7	-0.788918	2.27575e-11
POLR2J	-0.860338	2.28484e-11
CMC2	0.713393	2.50321e-11
CHP1	0.559938	2.55427e-11
FAM177A	0.67799	2.56029e-11
PARP11	0.764162	2.56949e-11
SLC25A11	0.796041	2.72885e-11
GIT2	0.673696	2.87436e-11
GMNN	0.489494	2.96686e-11
DNAJC15	0.62587	3.08943e-11
CHD2	0.647499	3.12824e-11
CHMP5	0.788668	3.14955e-11
TGFB1	-1.01033	3.17025e-11
PPP2R5C	0.595863	3.36748e-11
NDUFAF8	-0.80581	3.55371e-11
H2AFJ	-0.469006	3.58759e-11
RP9	0.920809	3.80987e-11
RTN3	0.834096	3.81809e-11
JMJD6	-0.601851	3.9832e-11
NDUFS2	0.891957	4.00925e-11
MRPL55	-0.72517	4.06974e-11
PHGDH	-0.853502	4.10249e-11
NACA	-0.288026	4.13947e-11
CAND1	-0.519712	4.14863e-11
SBNO1	-0.854935	4.16268e-11
CDK11B	-0.687259	4.35223e-11
NDUFB4	-0.770111	4.36829e-11
PIP4K2A	0.477773	4.39659e-11
PYGB	0.403315	4.51844e-11
STAMBPL1	0.70515	4.67654e-11
DAPP1	0.389132	4.70676e-11
GCH1	-0.657863	4.7894e-11
EPN1	0.759307	4.84956e-11
UFC1	0.860517	4.92765e-11
ADPRHL2	-0.556464	4.94858e-11
TMEM128	0.821739	5.10104e-11
NDUFA7	0.921329	5.41671e-11
IAH1	0.485671	5.82449e-11
GALK2	0.473278	5.98922e-11
BAK1	0.809187	6.18492e-11
CAPN1	0.577681	6.35228e-11
SNRPE	-0.34213	6.48959e-11
RPL27A	0.226183	6.50165e-11
NDUFB5	0.797839	6.6542e-11
UBTD1	0.390548	6.75127e-11
MT-ND5	0.877883	6.77417e-11
CUTA	0.916385	6.89435e-11
PDDC1	0.563759	7.12563e-11
PRDX6	-0.849809	7.12563e-11
PPP1R15A	-0.71487	7.12937e-11
RPS26	-0.280488	7.15858e-11
RNF220	-0.597217	7.20914e-11
UBE2J2	-1.06733	7.62548e-11
1110004E09RIK	-0.668879	7.64209e-11
TNPO3	-0.630818	7.81218e-11
GM42418	0.770393	8.2849e-11
TRNT1	-0.637999	8.62342e-11
H2AFY	0.87746	9.19371e-11
SAP18B	-0.746786	9.33438e-11
LRRC47	-0.589077	9.66442e-11
RANBP3	-0.598669	9.95706e-11
DPYSL2	0.472958	1.02814e-10
FAM107B	0.816428	1.03022e-10
STK4	0.65445	1.06649e-10
H2-Q7	0.806557	1.08652e-10
MRPS21	0.882917	1.10481e-10
ATP11B	0.697593	1.13173e-10
INPP5D	0.480771	1.14493e-10
MAPRE1	-1.04069	1.15272e-10
RFC5	0.564827	1.16605e-10
MRPL37	-0.588368	1.21846e-10
NUB1	0.604616	1.34663e-10
SLAIN1	0.520853	1.36229e-10
GPR183	-0.917054	1.44254e-10
FDPS	0.68225	1.46112e-10
SDHB	0.778806	1.48446e-10
SUPT16	-0.747054	1.49311e-10
IKBKE	0.590697	1.5279e-10
SEC61G	0.536182	1.5279e-10
GSR	-0.640131	1.5295e-10
RNF7	-0.956779	1.54967e-10
ACADS	0.512933	1.56063e-10
CMAS	0.641124	1.70996e-10
UBALD1	0.503239	1.81405e-10
SRPR	-0.661056	1.8366e-10
2210016F16RIK	-0.885246	1.88946e-10
HSPB11	0.596055	1.92022e-10
INPP5K	0.394601	2.01254e-10
PABPN1	-0.484903	2.05166e-10
SNRNP27	-0.918799	2.12762e-10
GTF2H1	-0.547865	2.14772e-10
PKP4	0.368513	2.18493e-10
CSNK2A1	-0.636067	2.19694e-10
HSCB	0.515311	2.20091e-10
SNHG6	-0.839509	2.20457e-10
KLF3	0.595216	2.30193e-10
PRKACB	0.529473	2.37122e-10
RRAD	0.59886	2.37772e-10
ZCCHC11	0.568469	2.46565e-10
NUBP2	-0.688334	2.50236e-10
TMEM183A	-0.616506	2.6257e-10
PCNA	-0.880823	2.69887e-10
GRCC10	0.632218	2.72827e-10
ARPC1A	0.710973	2.74444e-10
SDCBP	0.774483	2.74819e-10
TM2D1	-0.639501	2.84328e-10
NFYC	-0.563888	3.14784e-10
PPP3CC	0.417448	3.15144e-10
CNOT6L	0.761298	3.25016e-10
CLDND1	-0.576045	3.31233e-10
MFSD10	0.400992	3.45606e-10
ERLEC1	0.556232	3.56496e-10
RAPSN	0.165872	3.68224e-10
CNOT2	-0.704647	3.73299e-10
ARID4A	0.709452	3.80258e-10
NCKAP1L	0.517057	4.05072e-10
NFKBIE	-0.590784	4.25962e-10
NME2	-0.568861	4.28521e-10
MRPL40	-0.864052	4.32994e-10
SRSF11	-0.92646	4.37905e-10
BC005561	-0.571638	4.39841e-10
NCBP2	-0.651462	4.51263e-10
RWDD4A	-0.706772	4.51547e-10
GRINA	0.581927	4.52296e-10
DEDD2	0.521885	4.56518e-10
SCD2	0.22444	4.67148e-10
LIG1	0.303759	4.84126e-10
STK38	0.641343	5.05128e-10
AKNA	0.461413	5.05927e-10
USF1	0.446785	5.24009e-10
GLO1	0.766026	5.36235e-10
TXNDC17	-0.639561	5.6051e-10
AP1S1	0.714279	5.60863e-10
RBCK1	0.936934	5.76402e-10
APPBP2	-0.574123	6.16468e-10
ITGAL	0.630617	6.36262e-10
2021-09-02	-0.528369	6.40772e-10
ELAC2	-0.503091	6.67841e-10
NDUFC1	1.0098	7.20107e-10
SF1	-0.599114	7.25831e-10
PPP2R1B	-0.655991	7.45163e-10
RPL35A	-0.190236	7.52102e-10
PYM1	0.680517	7.6239e-10
JAK2	-0.673282	7.92966e-10
RACGAP1	0.246077	8.03224e-10
PPDPF	0.87633	8.04833e-10
REL	-0.726708	8.13645e-10
MLF2	-0.633995	8.76732e-10
TMBIM4	0.601904	8.83257e-10
CIR1	0.50445	8.96748e-10
PHF6	-0.775998	9.21076e-10
EIF4H	-0.614463	9.28476e-10
SIDT2	0.469036	9.75913e-10
XPA	0.513237	9.98662e-10
SPTSSA	0.728169	1.0058e-09
DIABLO	-0.685646	1.01549e-09
PRKACA	0.445671	1.01549e-09
TANGO2	0.406228	1.04499e-09
RRAGA	-0.652445	1.10311e-09
TSPAN31	0.433028	1.12634e-09
RAB1B	0.573086	1.1459e-09
RBX1	-0.33733	1.16064e-09
ASF1B	0.329921	1.19365e-09
PNN	-0.859442	1.20378e-09
PARK7	0.865902	1.20822e-09
PITPNB	-0.591234	1.29018e-09
OAS3	0.787366	1.3289e-09
KXD1	0.783557	1.36082e-09
STK24	0.763125	1.40779e-09
MATR3	-0.823395	1.40885e-09
IMPA2	0.267646	1.44705e-09
MIIP	0.411619	1.47227e-09
SLC25A3	0.319393	1.49711e-09
IMMT	-0.749974	1.51779e-09
TESPA1	0.821559	1.53331e-09
SSU72	0.917495	1.64894e-09
[truncated: 2,214 more rows]
