# Supplementary material for: Precursor central memory versus effector cell fate and naïve CD4+ T cell heterogeneity
Source: J Exp Med. 2024 Sep 25;221(10):e20231193. doi: 10.1084/jem.20231193 (PMC11448869; doi:10.1084/jem.20231193)
Supplement: Table S3 — contains the list of antibodies used in this study. [file JEM_20231193_TableS3.xlsx]

## Sheet: Sheet1
Supplementary Table 3- Antibodies
Mouse Antibodies
Antigen	Fluorochrome	Clone	Supplier
CD11b	eFluor 450	M1/70	eBioscience
CD11c	eFluor 450	N418	ThermoFisher
CD19	Brilliant Violet 421	6D5	BioLegend
CD24	Brilliant Violet 510	M1/69	BioLegend
CD25	APC-eFluor 780	PC61.5	ThermoFisher
CD25	APC	PC61.5	ThermoFisher
CD25	PE-Cy7	PC61	ThermoFisher
CD3	Brilliant Violet 421	145-2C11	BioLegend
CD4	APC	RM4-5	ThermoFisher
CD4	APC-eFluor 780	RM4-5	ThermoFisher
CD4	AlexaFluor 700	RM4-4	BioLegend
CD4	Brilliant Violet 510	RM4-5	BioLegend
CD4	Brilliant Violet 605	RM4-5	BioLegend
CD44	Brilliant Violet 650	IM7	BioLegend
CD44	AlexaFluor 700	IM7	BioLegend
CD45	Brilliant Violet 570	30-F11	BioLegend
CD45.1	APC-Cy7	A20	Tonbo Bioscience
CD45.2	Brilliant Violet 510	104	BioLegend
CD45.2	APC	104	ThermoFisher
CD45.2	violetfluor450	104	Tonbo Bioscience
CD45.2	APC-Cy7	104	Tonbo Bioscience
CD45.2	PerCP-Cy5.5	104	Tonbo Bioscience
CD45R (B220)	violetfluor450	RA3-6B2	Tonbo Bioscience
CD49b	Pacific Blue	DX5	BioLegend
CD62L	Brilliant Violet 605	MEL-14	BioLegend
CD62L	PE-Cy7	MEL-14	ThermoFisher
CD62L	Brilliant Violet 570	MEL-14	BioLegend
CD62L	Brilliant Violet 510	MEL-14	BioLegend
CD62L	APC-eFluor 780	Mel-14	ThermoFisher
CD69	APC	H1.2F3	ThermoFisher
CD69	PE-Cy5	H1.2F3	ThermoFisher
CD69	PE-Cy7	H1.2F3	ThermoFisher
CD8a	APC-eFluor 780	53-6.7	ThermoFisher
CD90.1	APC	HIS51	ThermoFisher
CD90.1	PE	OX-7	BD Biosciences
CD90.1	APC-eFluor 780	HIS51	ThermoFisher
GR1	eFluor 450	RB6-8C5	eBioscience
NK1.1	eFluor 450	PK136	ThermoFisher
TCRb	APC	H57-597	ThermoFisher
TCRb	PerCP-Cy5.5	H57-597	BioLegend
TCRb	APC-Cy7	H57-597	BioLegend
va11	APC	RR8-1	eBioscience
va2	FITC	B20.1	BD Biosciences
va2	APC-Cy7	B20.1	BD Biosciences
vb10	Brilliant Violet 711	B21.5	BD Biosciences
vb10	FITC	B21.5	BD Biosciences
γδTCR	Brilliant Violet 711	GL3	BD Biosciences
γδTCR	Brilliant Violet 421	GL3	BioLegend
pSTAT1	Alexa Fluor 647	4a	BD Biosciences
IFNAR1	PE	MAR1-5A3	Biolegend
CXCR5	PE-efluor610	SPRCL5	Invitrogen
CXCR6	Brilliant Violet 711	SA051D1	Biolegend
T-bet	PE-Cy7	4B10	ThermoFisher
