# Supplementary material for: Precursor central memory versus effector cell fate and naïve CD4+ T cell heterogeneity
Source: J Exp Med. 2024 Sep 25;221(10):e20231193. doi: 10.1084/jem.20231193 (PMC11448869; doi:10.1084/jem.20231193)
Supplement: Table S4 — shows primer sequences for qPCR. [file JEM_20231193_TableS4.xlsx]

## Sheet: Sheet1
Gene		Primer Sequence
Actb	FWD	5’- AAC ACC CCA GCC ATG TAC GTA G -3’
	REV	5’- GTG TTG GCA TAG AGG TCT CGG -3’
Rtp4	FWD	5’- GGA GCC TGC ATT TGG ATA AGA -3’
	REV	5’- AAC ACT GGA ACC TGC CAA G -3’
Isg15	FWD	5’- AGA GTC GAT CCA GTC TCT GA -3’
	REV	5’- CTT TAG GTC CCA GGC CAT T -3’
Ifit1	FWD	5’ AGA GAG TCA AGG CAG GTT TC -3’
	REV	5’- CCA TCA GCA TTC TCT CCC AT -3’
