# Supplementary material for: Precursor central memory versus effector cell fate and naïve CD4+ T cell heterogeneity
Source: J Exp Med. 2024 Sep 25;221(10):e20231193. doi: 10.1084/jem.20231193 (PMC11448869; doi:10.1084/jem.20231193)
Supplement: Table S5 — contains basic summary metrics for scRNA-seq datasets generated in this study. [file JEM_20231193_TableS5.xlsx]

## Sheet: metrics
Figure 1 gp66 d7
sample	median_total_counts	q1_total_counts	q3_total_counts	iqr_total_counts	median_gene_detected
Lmgp66_TCR_1	5571	4864	6357	1493	1904
Figure 3 C7 LmESAT
sample	median_total_counts	q1_total_counts	q3_total_counts	iqr_total_counts	median_gene_detected
C7_Naive_2	3306	2941	3695	754	1081
LmESAT_C7_16hr_1	16960	8665	25157	16492	3342
LmESAT_C7_16hr_2	20719	10168	29760	19592	3530.5
LmESAT_C7_40hr	21692	15824	26718	10894	3798
Figure 4 Naïve CD4 T cell
sample	median_total_counts	q1_total_counts	q3_total_counts	iqr_total_counts	median_gene_detected
B6_Naive	4093.5	3468	4711	1243	1231
C7_Naive_1	4086	3544.5	4611	1066.5	1245
C7_Naive_2	3308	2942	3696	754	1081
SMARTA_Naive_1	2595.5	2321	2928.75	607.75	974
SMARTA_Naive_2	2253	2025	2518	493	878
For each sample it's the median total counts across cells, the first and third quantile, as well as the inter-quartile range (q3-q1) and the median number of genes detected in each cell (> 0 counts).
